# Supplementary material for: Ellagic Acid from Hull Blackberries: Extraction, Purification, and Potential Anticancer Activity
Source: Int J Mol Sci. 2023 Oct 16;24(20):15228. doi: 10.3390/ijms242015228 (PMC10607623; doi:10.3390/ijms242015228)
Supplement: Supplementary file 1 [file ijms-24-15228-s001.zip]

Archive with 1 entries (1 files):
- ijms-2662833-supplementary.pdf
